# Supplementary material for: Post-transcriptional Modulation of Sphingosine-1-Phosphate Receptor 1 by miR-19a Affects Cardiovascular Development in Zebrafish
Source: Front Cell Dev Biol. 2018 Jun 5;6:58. doi: 10.3389/fcell.2018.00058 (PMC5996577; doi:10.3389/fcell.2018.00058)
Supplement: Data Sheet 1 — Original Q-RT-PCR data relative to the analysis presented in Figure 3A. [file Data_Sheet_1.zip]

Archive with 26 entries (26 files):
- bmpr1aa  b.csv
- Caption data sheet 1.docx
- cmlc2 a.csv
- cmlc2 b.csv
- CX 43 b.csv
- CX43_I.csv
- CYP26B b.csv
- E2f1 2018.csv
- E2F1 a.csv
- E2f1 c.csv
- e2F1_I.csv
- GATA4 c.csv
- Hand2 b.csv
- Hand2_I.csv
- MEF2CA b.csv
- MEFAA b.csv
- NKx2.5 c.csv
- Nkx2.5 _I.csv
- Nppa.csv
- Nppa_I.csv
- s1pr1 2018.csv
- s1pr2 2018.csv
- s1pr3a 2018.csv
- s1pr4 2018.csv
- s1pr5a 2018.csv
- Tbx5 c.csv
