# Supplementary material for: Post-transcriptional Modulation of Sphingosine-1-Phosphate Receptor 1 by miR-19a Affects Cardiovascular Development in Zebrafish
Source: Front Cell Dev Biol. 2018 Jun 5;6:58. doi: 10.3389/fcell.2018.00058 (PMC5996577; doi:10.3389/fcell.2018.00058)
Supplement: Data Sheet 1 — Original Q-RT-PCR data relative to the analysis presented in Figure 3A. [file Data_Sheet_1.zip › bmpr1aa b.csv]

Excel Analysed Data Export
Copyright (c) 2008 Corbett Life Science, a QIAGEN Company. All rights reserved.
File	analisi geni s1pr1 18 04 2017.rex
Date	18/04/2017
Time	18:44:20
Comparative Quantitation analysis of Cycling A.Green (Page 1)
No.	Name	Take Off	Amplification	Comparative Conc.	Rep. Takeoff	Rep. Takeoff (95% CI)	Rep. Amp.	Rep. Amp. (95% CI)	Rep. Conc.	Rep. Calibrator
61	WT 1 ppr1	29,8	1,82	9,41E-01	29,7	NaN	1,84	NaN	1,00E+00	Calibrator
62	WT 1 ppr1	29,7	1,85	1,00E+00
63	WT 1 ppr1	29,6	1,86	1,06E+00
64	S1pr1 ppr1	29,8	1,83	9,41E-01	29,9	NaN	1,84	NaN	8,68E-01
65	S1pr1 ppr1	29,6	1,85	1,06E+00
66	S1pr1 ppr1	30,4	1,84	6,53E-01
67	WT 2 ppr1	28	1,85	2,81E+00	27,9	NaN	1,85	NaN	3,05E+00
68	WT 2 ppr1	27,8	1,85	3,17E+00
69	WT 2 ppr1	27,8	1,86	3,17E+00
70	S1pr1 2 ppr1	28,4	1,82	2,20E+00	28,4	NaN	1,81	NaN	2,20E+00
71	S1pr1 2 ppr1	28,4	1,8	2,20E+00
72	S1pr1 2 ppr1	28,4	1,82	2,20E+00
