# Supplementary material for: Post-transcriptional Modulation of Sphingosine-1-Phosphate Receptor 1 by miR-19a Affects Cardiovascular Development in Zebrafish
Source: Front Cell Dev Biol. 2018 Jun 5;6:58. doi: 10.3389/fcell.2018.00058 (PMC5996577; doi:10.3389/fcell.2018.00058)
Supplement: Data Sheet 1 — Original Q-RT-PCR data relative to the analysis presented in Figure 3A. [file Data_Sheet_1.zip › cmlc2 a.csv]

Excel Analysed Data Export
Copyright (c) 2008 Corbett Life Science, a QIAGEN Company. All rights reserved.
File	vmhc in s1pr1 6 11 17.rex
Date	06/11/2017
Time	15:13:32
Comparative Quantitation analysis of Cycling A.Green (Page 1)
No.	Name	Take Off	Amplification	Comparative Conc.	Rep. Takeoff	Rep. Takeoff (95% CI)	Rep. Amp.	Rep. Amp. (95% CI)	Rep. Conc.	Rep. Calibrator
17	Cmlc2 Ct1	24,2	1,68	1,00E+00	24,2		1,68		1,00E+00	Calibrator														1	1
18	Cmlc2 spr1	27	1,68	2,32E-01	27,2	NaN	1,65	NaN	2,09E-01															0,78121775	0,739084132
19	Cmlc2 spr1	27,1	1,65	2,20E-01																				0,664772727	0,634193548
20	Cmlc2 spr1	27,5	1,64	1,79E-01
21	Cmlc2Ct2	24,7	1,68	7,70E-01	24,7	NaN	1,68	NaN	7,57E-01
22	Cmlc2Ct2	24,8	1,67	7,31E-01
23	Cmlc2Ct2	24,7	1,68	7,70E-01
24	Cmlc2 spr1 2	24,8	1,68	7,31E-01	24,9	NaN	1,68	NaN	6,94E-01
25	Cmlc2 spr1 2	25	1,69	6,59E-01
26	Cmlc2 spr1 2	24,9	1,68	6,94E-01
27	Cmlc2 Ct3	24,4	1,69	9,01E-01	23,9	NaN	1,7	NaN	1,17E+00
28	Cmlc2 Ct3	23,5	1,71	1,44E+00
29	Cmlc2 Ct3	23,8	1,7	1,23E+00
30	Cmlc2 spr1 3	24,6	1,7	8,12E-01	24,2	NaN	1,7	NaN	9,83E-01
31	Cmlc2 spr1 3	24,3	1,7	9,49E-01
32	Cmlc2 spr1 3	23,8	1,69	1,23E+00
