# Supplementary material for: Post-transcriptional Modulation of Sphingosine-1-Phosphate Receptor 1 by miR-19a Affects Cardiovascular Development in Zebrafish
Source: Front Cell Dev Biol. 2018 Jun 5;6:58. doi: 10.3389/fcell.2018.00058 (PMC5996577; doi:10.3389/fcell.2018.00058)
Supplement: Data Sheet 1 — Original Q-RT-PCR data relative to the analysis presented in Figure 3A. [file Data_Sheet_1.zip › cmlc2 b.csv]

Excel Analysed Data Export
Copyright (c) 2008 Corbett Life Science, a QIAGEN Company. All rights reserved.
File	analisi geni s1pr1 20 04 2017.rex
Date	20/04/2017
Time	16:58:34
Comparative Quantitation analysis of Cycling A.Green (Page 1)
No.	Name	Take Off	Amplification	Comparative Conc.	Rep. Takeoff	Rep. Takeoff (95% CI)	Rep. Amp.	Rep. Amp. (95% CI)	Rep. Conc.	Rep. Calibrator
13	WT 1 CmlC2	21,7	1,84	1,13E+00	21,9	NaN	1,82	NaN	1,00E+00	Calibrator
14	WT 1 CmlC2	21,9	1,84	1,00E+00
15	WT 1 CmlC2	22,1	1,79	8,87E-01
16	S1pr1 1 CmlC2	23,1	1,81	4,88E-01	23	NaN	1,8	NaN	5,18E-01
17	S1pr1 1 CmlC2	23	1,8	5,18E-01
18	S1pr1 1 CmlC2	22,9	1,8	5,50E-01
19	WT2 CmlC2	20,7	1,82	2,05E+00	20,6	NaN	1,82	NaN	2,13E+00
20	WT2 CmlC2	20,6	1,83	2,18E+00
21	WT2 CmlC2	20,6	1,82	2,18E+00
22	S1pr1 2 CmlC2	21,4	1,84	1,35E+00	21,4	NaN	1,82	NaN	1,32E+00
23	S1pr1 2 CmlC2	21,4	1,81	1,35E+00
24	S1pr1 2 CmlC2	21,5	1,81	1,27E+00
