# Supplementary material for: Post-transcriptional Modulation of Sphingosine-1-Phosphate Receptor 1 by miR-19a Affects Cardiovascular Development in Zebrafish
Source: Front Cell Dev Biol. 2018 Jun 5;6:58. doi: 10.3389/fcell.2018.00058 (PMC5996577; doi:10.3389/fcell.2018.00058)
Supplement: Data Sheet 1 — Original Q-RT-PCR data relative to the analysis presented in Figure 3A. [file Data_Sheet_1.zip › CX 43 b.csv]

Excel Analysed Data Export
Copyright (c) 2008 Corbett Life Science, a QIAGEN Company. All rights reserved.
File	analisi geni s1pr1 20 04 2017.rex
Date	20/04/2017
Time	16:58:34
Comparative Quantitation analysis of Cycling A.Green (Page 1)
No.	Name	Take Off	Amplification	Comparative Conc.	Rep. Takeoff	Rep. Takeoff (95% CI)	Rep. Amp.	Rep. Amp. (95% CI)	Rep. Conc.	Rep. Calibrator
37	WT 1 CX43	31,2	1,84	7,98E-01	30,8	NaN	1,86	NaN	1,00E+00	Calibrator
38	WT 1 CX43	30,7	1,87	1,09E+00
39	WT 1 CX43	30,6	1,86	1,15E+00
40	S1pr1 1 CX43	31,9	1,84	5,18E-01	31,8	NaN	1,84	NaN	5,51E-01
41	S1pr1 1 CX43	31,4	1,85	7,05E-01
42	S1pr1 1 CX43	32,1	1,84	4,58E-01
43	WT2 CX43	29,5	1,86	2,28E+00	28,9	NaN	1,86	NaN	3,36E+00
44	WT2 CX43	28,3	1,87	4,77E+00
45	WT2 CX43	28,8	1,86	3,50E+00
46	S1pr1 2 CX43	29,3	1,86	2,57E+00	29	NaN	1,85	NaN	3,16E+00
47	S1pr1 2 CX43	28,7	1,84	3,73E+00
48	S1pr1 2 CX43	28,9	1,86	3,29E+00
