# Supplementary material for: Post-transcriptional Modulation of Sphingosine-1-Phosphate Receptor 1 by miR-19a Affects Cardiovascular Development in Zebrafish
Source: Front Cell Dev Biol. 2018 Jun 5;6:58. doi: 10.3389/fcell.2018.00058 (PMC5996577; doi:10.3389/fcell.2018.00058)
Supplement: Data Sheet 1 — Original Q-RT-PCR data relative to the analysis presented in Figure 3A. [file Data_Sheet_1.zip › CX43_I.csv]

Excel Analysed Data Export
Copyright (c) 2008 Corbett Life Science, a QIAGEN Company. All rights reserved.
File	marcatori S1pr1 6 04 2017.rex
Date	06/04/2017
Time	11:00:20
Comparative Quantitation analysis of Cycling A.Green (Page 1)
No.	Name	Take Off	Amplification	Comparative Conc.	Rep. Takeoff	Rep. Takeoff (95% CI)	Rep. Amp.	Rep. Amp. (95% CI)	Rep. Conc.	Rep. Calibrator
43	WT CX43	30,1	1,86	7,10E-01	29,6	NaN	1,88	NaN	1,00E+00	Calibrator
44	WT CX43	29,4	1,89	1,11E+00
45	WT CX43	29,2	1,89	1,26E+00
46	S1pr1 CX43	29,8	1,87	8,61E-01	30,2	NaN	1,92	NaN	6,66E-01
47	S1pr1 CX43	30,2	1,93	6,66E-01
48	S1pr1 CX43	30,6	1,95	5,16E-01
