# Supplementary material for: Post-transcriptional Modulation of Sphingosine-1-Phosphate Receptor 1 by miR-19a Affects Cardiovascular Development in Zebrafish
Source: Front Cell Dev Biol. 2018 Jun 5;6:58. doi: 10.3389/fcell.2018.00058 (PMC5996577; doi:10.3389/fcell.2018.00058)
Supplement: Data Sheet 1 — Original Q-RT-PCR data relative to the analysis presented in Figure 3A. [file Data_Sheet_1.zip › CYP26B b.csv]

Excel Analysed Data Export
Copyright (c) 2008 Corbett Life Science, a QIAGEN Company. All rights reserved.
File	analisi geni s1pr1 03 05 2017.rex
Date	03/05/2017
Time	16:00:20
Comparative Quantitation analysis of Cycling A.Green (Page 1)
No.	Name	Take Off	Amplification	Comparative Conc.	Rep. Takeoff	Rep. Takeoff (95% CI)	Rep. Amp.	Rep. Amp. (95% CI)	Rep. Conc.	Rep. Calibrator
33	Wt1 bis Cyp 26b	29,9	1,85	1,06E+00	30		1,83		1,00E+00
34	Wt1 bis Cyp 26b	30,1	1,82	9,41E-01						Calibrator
35	s1pr1 bis Cyp 26b	30,2	1,87	8,86E-01	30,5		1,85		7,39E-01
36	s1pr1 bis Cyp 26b	30,8	1,83	6,16E-01
37	Wt 2 Cyp 26b	28,7	1,82	2,20E+00	28,8		1,83		2,13E+00
38	Wt 2 Cyp 26b	28,8	1,84	2,07E+00
39	s1pr1 2 Cyp 26b	27,7	1,81	4,03E+00	27,8		1,82		3,79E+00
40	s1pr1 2 Cyp 26b	27,9	1,83	3,57E+00
