# Supplementary material for: Post-transcriptional Modulation of Sphingosine-1-Phosphate Receptor 1 by miR-19a Affects Cardiovascular Development in Zebrafish
Source: Front Cell Dev Biol. 2018 Jun 5;6:58. doi: 10.3389/fcell.2018.00058 (PMC5996577; doi:10.3389/fcell.2018.00058)
Supplement: Data Sheet 1 — Original Q-RT-PCR data relative to the analysis presented in Figure 3A. [file Data_Sheet_1.zip › E2f1 2018.csv]

Excel Analysed Data Export
Copyright (c) 2008 Corbett Life Science, a QIAGEN Company. All rights reserved.
File	ef1 s1pr1 20 03.rex
Date	20/03/2018
Time	09:54:52
Comparative Quantitation analysis of Cycling A.Green (Page 1)
No.	Name	Take Off	Amplification	Comparative Conc.	Rep. Takeoff	Rep. Takeoff (95% CI)	Rep. Amp.	Rep. Amp. (95% CI)	Rep. Conc.	Rep. Calibrator
1	ef1 1	21,3	1,77	9,42E-01	21,2	NaN	1,77	NaN	1,00E+00	Calibrator
2	ef1 1	21,1	1,81	1,06E+00
3	ef1 1	21,2	1,75	1,00E+00
4	ef1 2	23,9	1,82	1,99E-01	24	NaN	1,83	NaN	1,88E-01
5	ef1 2	24,1	1,85	1,77E-01
6	ef1 2	24	1,81	1,88E-01
7	ef1 3	22,7	1,82	4,08E-01	22,6	NaN	1,82	NaN	4,25E-01
8	ef1 3	22,6	1,8	4,34E-01
9	ef1 3	22,6	1,82	4,34E-01
10	ef1 5	22,1	1,83	5,84E-01	22,1	NaN	1,85	NaN	5,73E-01
11	ef1 5	22,1	1,85	5,84E-01
12	ef1 5	22,2	1,88	5,50E-01
13	ef1 6	24,6	1,83	1,31E-01	24,5	NaN	1,82	NaN	1,39E-01
14	ef1 6	24,5	1,83	1,39E-01
15	ef1 6	24,4	1,79	1,48E-01
16	h2o	33,6	1,72	6,09E-04	33,6		1,72		6,09E-04
