# Supplementary material for: Post-transcriptional Modulation of Sphingosine-1-Phosphate Receptor 1 by miR-19a Affects Cardiovascular Development in Zebrafish
Source: Front Cell Dev Biol. 2018 Jun 5;6:58. doi: 10.3389/fcell.2018.00058 (PMC5996577; doi:10.3389/fcell.2018.00058)
Supplement: Data Sheet 1 — Original Q-RT-PCR data relative to the analysis presented in Figure 3A. [file Data_Sheet_1.zip › E2F1 a.csv]

Excel Analysed Data Export
Copyright (c) 2008 Corbett Life Science, a QIAGEN Company. All rights reserved.
File	vmhc in s1pr1 6 11 17.rex
Date	06/11/2017
Time	15:13:32
Comparative Quantitation analysis of Cycling A.Green (Page 1)
No.	Name	Take Off	Amplification	Comparative Conc.	Rep. Takeoff	Rep. Takeoff (95% CI)	Rep. Amp.	Rep. Amp. (95% CI)	Rep. Conc.	Rep. Calibrator
33	E2F1 Ct1	21,9	1,85	1,00E+00	21,9		1,85		1,00E+00	Calibrator
34	E2F1 spr1	24,6	1,85	1,84E-01	24,5		1,87		2,03E-01
35	E2F1 spr1	24,3	1,88	2,23E-01
37	E2F1 Ct2	22	1,89	9,39E-01	21,9	NaN	1,87	NaN	9,79E-01
38	E2F1 Ct2	21,9	1,86	1,00E+00
39	E2F1 Ct2	21,9	1,86	1,00E+00
41	E2F1 spr1 2	22,1	1,88	8,82E-01	22,1		1,87		9,10E-01
42	E2F1 spr1 2	22	1,87	9,39E-01
43	E2F1 Ct3	21	1,86	1,76E+00	21	NaN	1,87	NaN	1,76E+00
44	E2F1 Ct3	21	1,91	1,76E+00
45	E2F1 Ct3	21	1,86	1,76E+00
46	E2F1 spr1 3	21,2	1,89	1,55E+00	21,2		1,88		1,55E+00
48	E2F1 spr1 3	21,2	1,87	1,55E+00
