# Supplementary material for: Post-transcriptional Modulation of Sphingosine-1-Phosphate Receptor 1 by miR-19a Affects Cardiovascular Development in Zebrafish
Source: Front Cell Dev Biol. 2018 Jun 5;6:58. doi: 10.3389/fcell.2018.00058 (PMC5996577; doi:10.3389/fcell.2018.00058)
Supplement: Data Sheet 1 — Original Q-RT-PCR data relative to the analysis presented in Figure 3A. [file Data_Sheet_1.zip › E2f1 c.csv]

Excel Analysed Data Export
Copyright (c) 2008 Corbett Life Science, a QIAGEN Company. All rights reserved.
File	analisi geni s1pr1 27 04 2017.rex
Date	27/04/2017
Time	12:32:20
Comparative Quantitation analysis of Cycling A.Green (Page 1)
No.	Name	Take Off	Amplification	Comparative Conc.	Rep. Takeoff	Rep. Takeoff (95% CI)	Rep. Amp.	Rep. Amp. (95% CI)	Rep. Conc.	Rep. Calibrator
1	WT1 E2F1	21,6	1,77	1,00E+00	21,6	NaN	1,78	NaN	1,00E+00	Calibrator
2	WT1 E2F1	21,6	1,76	1,00E+00
3	WT1 E2F1	21,6	1,79	1,00E+00
4	S1pr1 E2F1	23,3	1,8	3,73E-01	23,3	NaN	1,8	NaN	3,73E-01
5	S1pr1 E2F1	23,3	1,8	3,73E-01
6	S1pr1 E2F1	23,3	1,8	3,73E-01
7	WT1 bis E2F1	21,2	1,78	1,26E+00	21,2	NaN	1,78	NaN	1,29E+00
8	WT1 bis E2F1	21,1	1,77	1,34E+00
9	WT1 bis E2F1	21,2	1,78	1,26E+00
10	S1pr1 bis E2F1	21,5	1,79	1,06E+00	21,5	NaN	1,79	NaN	1,08E+00
11	S1pr1 bis E2F1	21,3	1,8	1,19E+00
12	S1pr1 bis E2F1	21,6	1,78	1,00E+00
13	WT1 2 E2F1	19,6	1,77	3,19E+00	19,6	NaN	1,78	NaN	3,25E+00
14	WT1 2 E2F1	19,6	1,78	3,19E+00
15	WT1 2 E2F1	19,5	1,79	3,38E+00
16	S1pr1 2 E2F1	20,2	1,75	2,25E+00	20,2	NaN	1,78	NaN	2,21E+00
17	S1pr1 2 E2F1	20,3	1,78	2,12E+00
18	S1pr1 2 E2F1	20,2	1,8	2,25E+00
