# Supplementary material for: Post-transcriptional Modulation of Sphingosine-1-Phosphate Receptor 1 by miR-19a Affects Cardiovascular Development in Zebrafish
Source: Front Cell Dev Biol. 2018 Jun 5;6:58. doi: 10.3389/fcell.2018.00058 (PMC5996577; doi:10.3389/fcell.2018.00058)
Supplement: Data Sheet 1 — Original Q-RT-PCR data relative to the analysis presented in Figure 3A. [file Data_Sheet_1.zip › e2F1_I.csv]

Excel Analysed Data Export
Copyright (c) 2008 Corbett Life Science, a QIAGEN Company. All rights reserved.
File	NEW mRNA (BIORAD) 2017-04-03 (1).rex
Date	03/04/2017
Time	14:15:18
Comparative Quantitation analysis of Cycling A.Green (Page 1)
No.	Name	Take Off	Amplification	Comparative Conc.	Rep. Takeoff	Rep. Takeoff (95% CI)	Rep. Amp.	Rep. Amp. (95% CI)	Rep. Conc.	Rep. Calibrator
1	ct e2F1	23,1	1,84	1,06E+00	23,2		1,85		1,00E+00	Calibrator
2	ct e2F1	23,3	1,85	9,41E-01
3	S1pr1 e2F1	23,7	1,81	7,40E-01	23,7		1,81		7,62E-01
4	S1pr1 e2F1	23,6	1,81	7,86E-01
