# Supplementary material for: Post-transcriptional Modulation of Sphingosine-1-Phosphate Receptor 1 by miR-19a Affects Cardiovascular Development in Zebrafish
Source: Front Cell Dev Biol. 2018 Jun 5;6:58. doi: 10.3389/fcell.2018.00058 (PMC5996577; doi:10.3389/fcell.2018.00058)
Supplement: Data Sheet 1 — Original Q-RT-PCR data relative to the analysis presented in Figure 3A. [file Data_Sheet_1.zip › GATA4 c.csv]

Excel Analysed Data Export
Copyright (c) 2008 Corbett Life Science, a QIAGEN Company. All rights reserved.
File	analisi geni s1pr1 12 05 2017.rex
Date	12/05/2017
Time	09:56:30
Comparative Quantitation analysis of Cycling A.Green (Page 1)
No.	Name	Take Off	Amplification	Comparative Conc.	Rep. Takeoff	Rep. Takeoff (95% CI)	Rep. Amp.	Rep. Amp. (95% CI)	Rep. Conc.	Rep. Calibrator
20	Wt1 1 GATA4	25,5	1,88	3,97E+00	25,7		1,85		3,62E+00
21	Wt1 1 GATA4	25,8	1,82	3,30E+00
22	S1pr11 1 GATA4	27,8	1,84	9,80E-01	27,8	NaN	1,85	NaN	1,00E+00	Calibrator
23	S1pr11 1 GATA4	27,7	1,85	1,04E+00
24	S1pr11 1 GATA4	27,8	1,85	9,80E-01
25	Wt1 1 bis GATA4	26,2	1,83	2,59E+00	26,2	NaN	1,83	NaN	2,59E+00
26	Wt1 1 bis GATA4	26,2	1,82	2,59E+00
27	Wt1 1 bis GATA4	26,2	1,85	2,59E+00
28	S1pr11 bis 1 GATA4	26,8	1,85	1,80E+00	26,6	NaN	1,84	NaN	1,99E+00
29	S1pr11 bis 1 GATA4	26,5	1,84	2,16E+00
30	S1pr11 bis 1 GATA4	26,6	1,84	2,03E+00
31	Wt1 2 GATA4	24,8	1,84	6,07E+00	24,9	NaN	1,84	NaN	5,71E+00
32	Wt1 2 GATA4	25	1,83	5,37E+00
33	Wt1 2 GATA4	24,9	1,84	5,71E+00
34	S1pr11 GATA4	25,7	1,81	3,51E+00	25,7	NaN	1,83	NaN	3,51E+00
35	S1pr11 GATA4	25,8	1,83	3,30E+00
36	S1pr11 GATA4	25,6	1,84	3,73E+00
