# Supplementary material for: Post-transcriptional Modulation of Sphingosine-1-Phosphate Receptor 1 by miR-19a Affects Cardiovascular Development in Zebrafish
Source: Front Cell Dev Biol. 2018 Jun 5;6:58. doi: 10.3389/fcell.2018.00058 (PMC5996577; doi:10.3389/fcell.2018.00058)
Supplement: Data Sheet 1 — Original Q-RT-PCR data relative to the analysis presented in Figure 3A. [file Data_Sheet_1.zip › Hand2 b.csv]

Excel Analysed Data Export
Copyright (c) 2008 Corbett Life Science, a QIAGEN Company. All rights reserved.
File	analisi geni s1pr1 20 04 2017.rex
Date	20/04/2017
Time	16:58:34
Comparative Quantitation analysis of Cycling A.Green (Page 1)
No.	Name	Take Off	Amplification	Comparative Conc.	Rep. Takeoff	Rep. Takeoff (95% CI)	Rep. Amp.	Rep. Amp. (95% CI)	Rep. Conc.	Rep. Calibrator
25	WT 1 Hand2	25,5	1,85	1,02E+00	25,5	NaN	1,84	NaN	1,00E+00	Calibrator
26	WT 1 Hand2	25,5	1,83	1,02E+00
27	WT 1 Hand2	25,6	1,84	9,60E-01
28	S1pr1 1 Hand2	26,8	1,84	4,61E-01	26,6	NaN	1,84	NaN	5,32E-01
29	S1pr1 1 Hand2	26,4	1,84	5,89E-01
30	S1pr1 1 Hand2	26,5	1,85	5,54E-01
31	WT2 Hand2	24,3	1,85	2,12E+00	24,3	NaN	1,86	NaN	2,12E+00
32	WT2 Hand2	24,2	1,88	2,26E+00
33	WT2 Hand2	24,4	1,83	2,00E+00
34	S1pr1 2 Hand2	25,4	1,84	1,08E+00	25,2	NaN	1,84	NaN	1,25E+00
35	S1pr1 2 Hand2	25,1	1,84	1,30E+00
36	S1pr1 2 Hand2	25	1,85	1,39E+00
