# Supplementary material for: Post-transcriptional Modulation of Sphingosine-1-Phosphate Receptor 1 by miR-19a Affects Cardiovascular Development in Zebrafish
Source: Front Cell Dev Biol. 2018 Jun 5;6:58. doi: 10.3389/fcell.2018.00058 (PMC5996577; doi:10.3389/fcell.2018.00058)
Supplement: Data Sheet 1 — Original Q-RT-PCR data relative to the analysis presented in Figure 3A. [file Data_Sheet_1.zip › Hand2_I.csv]

Excel Analysed Data Export
Copyright (c) 2008 Corbett Life Science, a QIAGEN Company. All rights reserved.
File	marcatori S1pr1 6 04 2017.rex
Date	06/04/2017
Time	11:00:20
Comparative Quantitation analysis of Cycling A.Green (Page 1)
No.	Name	Take Off	Amplification	Comparative Conc.	Rep. Takeoff	Rep. Takeoff (95% CI)	Rep. Amp.	Rep. Amp. (95% CI)	Rep. Conc.	Rep. Calibrator
13	WT Hand2	25,5	1,79	1,04E+00	25,6	NaN	1,8	NaN	1,00E+00	Calibrator
14	WT Hand2	25,6	1,82	9,80E-01
15	WT Hand2	25,6	1,79	9,80E-01
16	S1pr1 Hand2	26,2	1,82	6,87E-01	26,5	NaN	1,81	NaN	5,87E-01
17	S1pr1 Hand2	26,7	1,81	5,11E-01
18	S1pr1 Hand2	26,5	1,81	5,75E-01
