# Supplementary material for: Post-transcriptional Modulation of Sphingosine-1-Phosphate Receptor 1 by miR-19a Affects Cardiovascular Development in Zebrafish
Source: Front Cell Dev Biol. 2018 Jun 5;6:58. doi: 10.3389/fcell.2018.00058 (PMC5996577; doi:10.3389/fcell.2018.00058)
Supplement: Data Sheet 1 — Original Q-RT-PCR data relative to the analysis presented in Figure 3A. [file Data_Sheet_1.zip › MEF2CA b.csv]

Excel Analysed Data Export
Copyright (c) 2008 Corbett Life Science, a QIAGEN Company. All rights reserved.
File	analisi geni s1pr1 18 04 2017.rex
Date	18/04/2017
Time	18:44:20
Comparative Quantitation analysis of Cycling A.Green (Page 1)
No.	Name	Take Off	Amplification	Comparative Conc.	Rep. Takeoff	Rep. Takeoff (95% CI)	Rep. Amp.	Rep. Amp. (95% CI)	Rep. Conc.	Rep. Calibrator
37	WT 1 MEF2CA	29,7	1,84	1,13E+00	29,9	NaN	1,81	NaN	1,00E+00	Calibrator
38	WT 1 MEF2CA	29,8	1,81	1,06E+00
39	WT 1 MEF2CA	30,2	1,78	8,38E-01
41	S1pr1 MEF2CA	30,6	1,77	6,61E-01	30,6		1,8		6,81E-01
42	S1pr1 MEF2CA	30,5	1,82	7,01E-01
43	WT 2 MEF2CA	28	1,81	3,07E+00	28	NaN	1,81	NaN	3,01E+00
44	WT 2 MEF2CA	28,1	1,8	2,90E+00
45	WT 2 MEF2CA	28	1,82	3,07E+00
46	S1pr1 2 MEF2CA	29,4	1,84	1,34E+00	29,6		1,81		1,23E+00
48	S1pr1 2 MEF2CA	29,7	1,77	1,13E+00
