# Supplementary material for: Post-transcriptional Modulation of Sphingosine-1-Phosphate Receptor 1 by miR-19a Affects Cardiovascular Development in Zebrafish
Source: Front Cell Dev Biol. 2018 Jun 5;6:58. doi: 10.3389/fcell.2018.00058 (PMC5996577; doi:10.3389/fcell.2018.00058)
Supplement: Data Sheet 1 — Original Q-RT-PCR data relative to the analysis presented in Figure 3A. [file Data_Sheet_1.zip › MEFAA b.csv]

Excel Analysed Data Export
Copyright (c) 2008 Corbett Life Science, a QIAGEN Company. All rights reserved.
File	analisi geni s1pr1 18 04 2017.rex
Date	18/04/2017
Time	18:44:20
Comparative Quantitation analysis of Cycling A.Green (Page 1)
No.	Name	Take Off	Amplification	Comparative Conc.	Rep. Takeoff	Rep. Takeoff (95% CI)	Rep. Amp.	Rep. Amp. (95% CI)	Rep. Conc.	Rep. Calibrator
25	WT 1 MEF2AA	27,3	1,81	8,51E-01	27	NaN	1,83	NaN	1,00E+00	Calibrator
26	WT 1 MEF2AA	26,7	1,85	1,22E+00
27	WT 1 MEF2AA	27,1	1,84	9,60E-01
28	S1pr1 MEF2AA	28,2	1,84	4,94E-01	28,2	NaN	1,83	NaN	4,84E-01
29	S1pr1 MEF2AA	28,3	1,82	4,65E-01
30	S1pr1 MEF2AA	28,2	1,83	4,94E-01
31	WT 2 MEF2AA	25,9	1,8	1,99E+00	25,8	NaN	1,82	NaN	2,11E+00
32	WT 2 MEF2AA	25,7	1,85	2,24E+00
33	WT 2 MEF2AA	25,8	1,83	2,11E+00
34	S1pr1 2 MEF2AA	27	1,82	1,02E+00	26,8	NaN	1,84	NaN	1,13E+00
35	S1pr1 2 MEF2AA	26,9	1,86	1,08E+00
36	S1pr1 2 MEF2AA	26,6	1,83	1,30E+00
