# Supplementary material for: Post-transcriptional Modulation of Sphingosine-1-Phosphate Receptor 1 by miR-19a Affects Cardiovascular Development in Zebrafish
Source: Front Cell Dev Biol. 2018 Jun 5;6:58. doi: 10.3389/fcell.2018.00058 (PMC5996577; doi:10.3389/fcell.2018.00058)
Supplement: Data Sheet 1 — Original Q-RT-PCR data relative to the analysis presented in Figure 3A. [file Data_Sheet_1.zip › NKx2.5 c.csv]

Excel Analysed Data Export
Copyright (c) 2008 Corbett Life Science, a QIAGEN Company. All rights reserved.
File	analisi geni s1pr1 28 04 2017.rex
Date	28/04/2017
Time	16:36:18
Comparative Quantitation analysis of Cycling A.Green (Page 1)
No.	Name	Take Off	Amplification	Comparative Conc.	Rep. Takeoff	Rep. Takeoff (95% CI)	Rep. Amp.	Rep. Amp. (95% CI)	Rep. Conc.	Rep. Calibrator
1	ct 1 Nkx2.5	26,3	1,87	1,02E+00	26,3	NaN	1,86	NaN	1,00E+00	Calibrator
2	ct 1 Nkx2.5	26,2	1,85	1,09E+00
3	ct 1 Nkx2.5	26,5	1,86	9,02E-01
4	S1pr1 Nkx2.5	27	1,83	6,62E-01	27,2	NaN	1,85	NaN	5,80E-01
5	S1pr1 Nkx2.5	27,6	1,83	4,57E-01
6	S1pr1 Nkx2.5	28	1,86	3,56E-01
7	Ct bis Nkx2.5	26,9	1,85	7,04E-01	26,9	NaN	1,85	NaN	7,04E-01
8	Ct bis Nkx2.5	26,8	1,86	7,49E-01
9	Ct bis Nkx2.5	27	1,85	6,62E-01
10	S1pr1 bisNkx2.5	27,5	1,86	4,86E-01	27,4	NaN	1,86	NaN	5,17E-01
11	S1pr1 bisNkx2.5	27,4	1,87	5,17E-01
12	S1pr1 bisNkx2.5	27,3	1,86	5,50E-01
13	Ct2 Nkx2.5	25,7	1,87	1,48E+00	25,7	NaN	1,86	NaN	1,48E+00
14	Ct2 Nkx2.5	25,7	1,87	1,48E+00
15	Ct2 Nkx2.5	25,7	1,85	1,48E+00
16	S1pr1 Nkx2.5	26	1,84	1,23E+00					1,283
17	S1pr1 Nkx2.5	26	1,83	1,23E+00
18	S1pr1 Nkx2.5	25,8	1,85	1,39E+00
