# Supplementary material for: Post-transcriptional Modulation of Sphingosine-1-Phosphate Receptor 1 by miR-19a Affects Cardiovascular Development in Zebrafish
Source: Front Cell Dev Biol. 2018 Jun 5;6:58. doi: 10.3389/fcell.2018.00058 (PMC5996577; doi:10.3389/fcell.2018.00058)
Supplement: Data Sheet 1 — Original Q-RT-PCR data relative to the analysis presented in Figure 3A. [file Data_Sheet_1.zip › Nkx2.5 _I.csv]

Excel Analysed Data Export
Copyright (c) 2008 Corbett Life Science, a QIAGEN Company. All rights reserved.
File	marcatori S1pr1 6 04 2017.rex
Date	06/04/2017
Time	11:00:20
Comparative Quantitation analysis of Cycling A.Green (Page 1)
No.	Name	Take Off	Amplification	Comparative Conc.	Rep. Takeoff	Rep. Takeoff (95% CI)	Rep. Amp.	Rep. Amp. (95% CI)	Rep. Conc.	Rep. Calibrator
55	WT NKX2.5	28,1	1,89	8,08E-01	27,8	NaN	1,91	NaN	1,00E+00	Calibrator
56	WT NKX2.5	27,9	1,86	9,18E-01
57	WT NKX2.5	27,3	1,96	1,35E+00
58	S1pr1 NKX2.5	28,1	1,9	8,08E-01	28,2	NaN	1,88	NaN	7,74E-01
59	S1pr1 NKX2.5	28,2	1,86	7,58E-01
60	S1pr1 NKX2.5	28,2	1,89	7,58E-01
