# Supplementary material for: Post-transcriptional Modulation of Sphingosine-1-Phosphate Receptor 1 by miR-19a Affects Cardiovascular Development in Zebrafish
Source: Front Cell Dev Biol. 2018 Jun 5;6:58. doi: 10.3389/fcell.2018.00058 (PMC5996577; doi:10.3389/fcell.2018.00058)
Supplement: Data Sheet 1 — Original Q-RT-PCR data relative to the analysis presented in Figure 3A. [file Data_Sheet_1.zip › Nppa.csv]

Excel Analysed Data Export
Copyright (c) 2008 Corbett Life Science, a QIAGEN Company. All rights reserved.
File	analisi geni s1pr1 20 04 2017.rex
Date	20/04/2017
Time	16:58:34
Comparative Quantitation analysis of Cycling A.Green (Page 1)
No.	Name	Take Off	Amplification	Comparative Conc.	Rep. Takeoff	Rep. Takeoff (95% CI)	Rep. Amp.	Rep. Amp. (95% CI)	Rep. Conc.	Rep. Calibrator
1	WT1 Nppa	23,1	1,85	1,06E+00	23,2	NaN	1,84	NaN	1,00E+00	Calibrator
2	WT1 Nppa	23,2	1,83	1,00E+00
3	WT1 Nppa	23,3	1,83	9,42E-01
4	S1pr1 1 Nppa	24,1	1,82	5,84E-01	24	NaN	1,82	NaN	6,08E-01
5	S1pr1 1 Nppa	24	1,82	6,20E-01
6	S1pr1 1 Nppa	24	1,83	6,20E-01
7	WT2 Nppa	21,5	1,82	2,76E+00	21,5	NaN	1,81	NaN	2,71E+00
8	WT2 Nppa	21,6	1,82	2,60E+00
9	WT2 Nppa	21,5	1,8	2,76E+00
10	S1pr1 2 Nppa	22,3	1,82	1,71E+00	22,3	NaN	1,81	NaN	1,68E+00
11	S1pr1 2 Nppa	22,4	1,8	1,61E+00
12	S1pr1 2 Nppa	22,3	1,82	1,71E+00
