# Supplementary material for: Post-transcriptional Modulation of Sphingosine-1-Phosphate Receptor 1 by miR-19a Affects Cardiovascular Development in Zebrafish
Source: Front Cell Dev Biol. 2018 Jun 5;6:58. doi: 10.3389/fcell.2018.00058 (PMC5996577; doi:10.3389/fcell.2018.00058)
Supplement: Data Sheet 1 — Original Q-RT-PCR data relative to the analysis presented in Figure 3A. [file Data_Sheet_1.zip › Nppa_I.csv]

Excel Analysed Data Export
Copyright (c) 2008 Corbett Life Science, a QIAGEN Company. All rights reserved.
File	marcatori S1pr1 6 04 2017.rex
Date	06/04/2017
Time	11:00:20
Comparative Quantitation analysis of Cycling A.Green (Page 1)
No.	Name	Take Off	Amplification	Comparative Conc.	Rep. Takeoff	Rep. Takeoff (95% CI)	Rep. Amp.	Rep. Amp. (95% CI)	Rep. Conc.	Rep. Calibrator
8	WT Nppa	21,2	1,41	1,03E+00	21,3		1,59		1,00E+00	Calibrator
9	WT Nppa	21,3	1,77	9,74E-01
10	S1pr1 Nppa	21,4	1,74	9,23E-01	21,6	NaN	1,78	NaN	8,15E-01
11	S1pr1 Nppa	21,7	1,8	7,87E-01
12	S1pr1 Nppa	21,8	1,78	7,46E-01
