# Supplementary material for: Post-transcriptional Modulation of Sphingosine-1-Phosphate Receptor 1 by miR-19a Affects Cardiovascular Development in Zebrafish
Source: Front Cell Dev Biol. 2018 Jun 5;6:58. doi: 10.3389/fcell.2018.00058 (PMC5996577; doi:10.3389/fcell.2018.00058)
Supplement: Data Sheet 1 — Original Q-RT-PCR data relative to the analysis presented in Figure 3A. [file Data_Sheet_1.zip › s1pr1 2018.csv]

Excel Analysed Data Export
Copyright (c) 2008 Corbett Life Science, a QIAGEN Company. All rights reserved.
File	tutti s1pr camK 20 03 18.rex
Date	20/03/2018
Time	15:17:40
Comparative Quantitation analysis of Cycling A.Green (Page 1)
No.	Name	Take Off	Amplification	Comparative Conc.	Rep. Takeoff	Rep. Takeoff (95% CI)	Rep. Amp.	Rep. Amp. (95% CI)	Rep. Conc.	Rep. Calibrator
1	1 s1pr1	28,8	1,79	1,00E+00	28,8		1,81		1,00E+00	Calibrator		1,00E+00	1
2	1 s1pr1	28,8	1,83	1,00E+00
3	2 s1pr1	31,2	1,82	2,37E-01	30,9		1,8		2,83E-01			1,88E-01	1,505319149
4	2 s1pr1	30,6	1,79	3,39E-01
5	3 s1pr1	30,6	1,86	3,39E-01	30,4		1,85		3,94E-01			4,25E-01	0,927058824
6	3 s1pr1	30,1	1,84	4,58E-01
7	5s1pr1	28,6	1,84	1,13E+00	28,5		1,83		1,20E+00			5,73E-01	2,094240838	2,259016132
8	5s1pr1	28,4	1,82	1,27E+00
9	6 s1pr1	29,6	1,83	6,18E-01	29,8		1,82		5,48E-01			1,39E-01	3,942446043	4,252638498
10	6 s1pr1	30	1,81	4,86E-01
