# Supplementary material for: Post-transcriptional Modulation of Sphingosine-1-Phosphate Receptor 1 by miR-19a Affects Cardiovascular Development in Zebrafish
Source: Front Cell Dev Biol. 2018 Jun 5;6:58. doi: 10.3389/fcell.2018.00058 (PMC5996577; doi:10.3389/fcell.2018.00058)
Supplement: Data Sheet 1 — Original Q-RT-PCR data relative to the analysis presented in Figure 3A. [file Data_Sheet_1.zip › s1pr2 2018.csv]

Excel Analysed Data Export
Copyright (c) 2008 Corbett Life Science, a QIAGEN Company. All rights reserved.
File	tutti s1pr camK 20 03 18.rex
Date	20/03/2018
Time	15:17:40
Comparative Quantitation analysis of Cycling A.Green (Page 1)
No.	Name	Take Off	Amplification	Comparative Conc.	Rep. Takeoff	Rep. Takeoff (95% CI)	Rep. Amp.	Rep. Amp. (95% CI)	Rep. Conc.	Rep. Calibrator
11	1 s1pr2	28,4	1,81	9,43E-01	28,3		1,8		1,00E+00	Calibrator		1,00E+00	1
12	1 s1pr2	28,2	1,78	1,06E+00
13	2 s1pr2	30,6	1,82	2,60E-01	30,7		1,81		2,46E-01			1,88E-01	1,308510638
14	2 s1pr2	30,8	1,8	2,32E-01
15	3 s1pr2	30,4	1,79	2,93E-01	30,2		1,78		3,29E-01			4,25E-01	0,774117647
16	3 s1pr2	30	1,76	3,70E-01
17	5s1pr2	28,9	1,8	7,04E-01	29,1		1,78		6,26E-01			5,73E-01	1,092495637	1,411278558
18	5s1pr2	29,3	1,75	5,57E-01
19	6 s1pr2	31,5	1,83	1,54E-01	31,8		1,81		1,29E-01			1,39E-01	0,928057554	1,198858542
20	6 s1pr2	32,1	1,79	1,08E-01
