# Supplementary material for: Post-transcriptional Modulation of Sphingosine-1-Phosphate Receptor 1 by miR-19a Affects Cardiovascular Development in Zebrafish
Source: Front Cell Dev Biol. 2018 Jun 5;6:58. doi: 10.3389/fcell.2018.00058 (PMC5996577; doi:10.3389/fcell.2018.00058)
Supplement: Data Sheet 1 — Original Q-RT-PCR data relative to the analysis presented in Figure 3A. [file Data_Sheet_1.zip › s1pr3a 2018.csv]

Excel Analysed Data Export
Copyright (c) 2008 Corbett Life Science, a QIAGEN Company. All rights reserved.
File	tutti s1pr camK 20 03 18.rex
Date	20/03/2018
Time	15:17:40
Comparative Quantitation analysis of Cycling A.Green (Page 1)
No.	Name	Take Off	Amplification	Comparative Conc.	Rep. Takeoff	Rep. Takeoff (95% CI)	Rep. Amp.	Rep. Amp. (95% CI)	Rep. Conc.	Rep. Calibrator
21	1 s1pr3a	30,8	1,85	1,36E+00	31,3		1,84		1,00E+00	Calibrator
22	1 s1pr3a	31,8	1,84	7,37E-01
23	2 s1pr3a	33,6	1,79	2,46E-01	33,4		1,82		2,78E-01
24	2 s1pr3a	33,2	1,85	3,14E-01
25	3 s1pr3a	33,4	1,89	2,78E-01	33,3		1,86		3,04E-01
26	3 s1pr3a	33,1	1,84	3,33E-01
27	5s1pr3a	32,6	1,87	4,52E-01	32,1		1,85		6,14E-01
28	5s1pr3a	31,6	1,83	8,33E-01
29	6 s1pr3a	31,5	1,83	8,85E-01	31,5		1,83		9,13E-01
30	6 s1pr3a	31,4	1,84	9,41E-01
