# Supplementary material for: Post-transcriptional Modulation of Sphingosine-1-Phosphate Receptor 1 by miR-19a Affects Cardiovascular Development in Zebrafish
Source: Front Cell Dev Biol. 2018 Jun 5;6:58. doi: 10.3389/fcell.2018.00058 (PMC5996577; doi:10.3389/fcell.2018.00058)
Supplement: Data Sheet 1 — Original Q-RT-PCR data relative to the analysis presented in Figure 3A. [file Data_Sheet_1.zip › s1pr4 2018.csv]

Excel Analysed Data Export
Copyright (c) 2008 Corbett Life Science, a QIAGEN Company. All rights reserved.
File	tutti s1pr camK 20 03 18.rex
Date	20/03/2018
Time	15:17:40
Comparative Quantitation analysis of Cycling A.Green (Page 1)
No.	Name	Take Off	Amplification	Comparative Conc.	Rep. Takeoff	Rep. Takeoff (95% CI)	Rep. Amp.	Rep. Amp. (95% CI)	Rep. Conc.	Rep. Calibrator
31	1 s1pr4	32,9	1,86	8,04E-01	32,6		1,83		1,00E+00	Calibrator
32	1 s1pr4	32,2	1,8	1,24E+00
33	2 s1pr4	33,1	1,84	7,09E-01	33,4		1,89		6,07E-01
34	2 s1pr4	33,6	1,94	5,19E-01
35	3 s1pr4	33,8	1,95	4,58E-01	33,8		1,95		4,58E-01
37	5s1pr4	32,7	1,83	9,11E-01	33,2		1,88		6,66E-01
38	5s1pr4	33,7	1,93	4,88E-01
39	6 s1pr4	31,5	1,84	1,93E+00	31		1,83		2,63E+00
40	6 s1pr4	30,5	1,82	3,60E+00
