# Supplementary material for: Post-transcriptional Modulation of Sphingosine-1-Phosphate Receptor 1 by miR-19a Affects Cardiovascular Development in Zebrafish
Source: Front Cell Dev Biol. 2018 Jun 5;6:58. doi: 10.3389/fcell.2018.00058 (PMC5996577; doi:10.3389/fcell.2018.00058)
Supplement: Data Sheet 1 — Original Q-RT-PCR data relative to the analysis presented in Figure 3A. [file Data_Sheet_1.zip › s1pr5a 2018.csv]

Excel Analysed Data Export
Copyright (c) 2008 Corbett Life Science, a QIAGEN Company. All rights reserved.
File	tutti s1pr camK 20 03 18.rex
Date	20/03/2018
Time	15:17:40
Comparative Quantitation analysis of Cycling A.Green (Page 1)
No.	Name	Take Off	Amplification	Comparative Conc.	Rep. Takeoff	Rep. Takeoff (95% CI)	Rep. Amp.	Rep. Amp. (95% CI)	Rep. Conc.	Rep. Calibrator
41	1 s1pr5a	28,6	1,81	1,03E+00	28,7		1,81		1,00E+00	Calibrator
42	1 s1pr5a	28,7	1,8	9,71E-01
43	2 s1pr5a	31,6	1,78	1,81E-01	31,7		1,77		1,76E-01
44	2 s1pr5a	31,7	1,77	1,71E-01
45	3 s1pr5a	29,7	1,81	5,44E-01	30		1,79		4,71E-01
46	3 s1pr5a	30,2	1,76	4,07E-01
47	5s1pr5a	29,7	1,77	5,44E-01	29,6		1,77		5,77E-01
48	5s1pr5a	29,5	1,77	6,11E-01
49	6 s1pr5a	31,3	1,78	2,15E-01	31		1,79		2,56E-01
50	6 s1pr5a	30,7	1,8	3,05E-01
