# Supplementary material for: Post-transcriptional Modulation of Sphingosine-1-Phosphate Receptor 1 by miR-19a Affects Cardiovascular Development in Zebrafish
Source: Front Cell Dev Biol. 2018 Jun 5;6:58. doi: 10.3389/fcell.2018.00058 (PMC5996577; doi:10.3389/fcell.2018.00058)
Supplement: Data Sheet 2 — Original ddPCR data relative to the analysis presented in Figure 6B. [file Data_Sheet_2.xlsx]

## Sheet: Rep 1
Well	ExptType	Experiment	Sample	TargetType	Status	Conc(copies/µL)	Supermix	Copies/20µLWell	TotalConfMax	TotalConfMin	PoissonConfMax	PoissonConfMin	Positives	Negatives	Ch1+Ch2+	Ch1+Ch2-	Ch1-Ch2+	Ch1-Ch2-	Linkage	AcceptedDroplets	CNV	TotalCNVMax	TotalCNVMin	PoissonCNVMax	PoissonCNVMin	ReferenceCopies	UnknownCopies	Threshold	Ratio	TotalRatioMax	TotalRatioMin	PoissonRatioMax	PoissonRatioMin	FractionalAbundance	TotalFractionalAbundanceMax	TotalFractionalAbundanceMin	PoissonFractionalAbundanceMax	PoissonFractionalAbundanceMin	ReferenceAssayNumber	TargetAssayNumber	MeanAmplitudeofPositives	MeanAmplitudeofNegatives	MeanAmplitudeTotal	ExperimentComments	MergedWells	TotalConfMax68	TotalConfMin68	PoissonConfMax68	PoissonConfMin68
A04	Absolute Quantification	ABS	wt	GENE1	OK	0.7	QX200 ddPCR EvaGreen Supermix	14			1.4	0.3	7	11819						11826								7366											1	1	11415	6246.9	6249.9					1	0.46
B04	Absolute Quantification	ABS	chibin et	s1Pr1	OK	8.4	QX200 ddPCR EvaGreen Supermix	168			10.4	6.7	80	11185						11265								8641											1	1	16200	6814.1	6880.7					9.4	7.5
C04	Absolute Quantification	ABS	hst	S1pr1	OK	11.9	QX200 ddPCR EvaGreen Supermix	238			13.9	9.9	136	13364						13500								8049											1	1	15724	6452.8	6546.2					12.9	10.9
D04	Absolute Quantification	ABS	wt	efa	OK	10.5	QX200 ddPCR EvaGreen Supermix	210			12.5	8.6	107	11882						11989								6311											1	1	10949	4622.7	4679.2					11.6	9.5
E04	Absolute Quantification	ABS	chibin wt	efa	OK	192	QX200 ddPCR EvaGreen Supermix	3840			201	182	1527	8635						10162								7077											1	1	13143	4491.1	5791.3					196.5	186.7
F04	Absolute Quantification	ABS	hst	efa	OK	88	QX200 ddPCR EvaGreen Supermix	1760			94	82	794	10186						10980								8021											1	1	13162	5212.5	5787.3					91.4	85.2
G04	Absolute Quantification	ABS	For Neha	GENE2	OK	7	QX200 ddPCR EvaGreen Supermix	140			8.7	5.5	78	13101						13179								7581											1	1	19852	5539.2	5623.9					7.8	6.2
H04	Absolute Quantification	ABS	For Neha	GENE2	OK	8.7	QX200 ddPCR EvaGreen Supermix	174			10.7	6.9	83	11199						11282								6484											1	1	15537	4446.5	4528.1					9.7	7.8
			Analysis scaled to wild type						Analysis scaled to chibin wildtype
			s1Pr1	Efa	Correction Factor	Scaled Efa	Scaled Spr1			s1pr1	Efa	Correction Factor	Scaled Efa	Scaled Spr1
		Chibin Wild Type	168	3840	18.2857	210	9.1875		Chibin Wild Type	168	3840	1	3840	168
		HST	238	1760	8.38095	210	28.3977		HST	238	1760	0.458333	3840	519.273
[truncated: 12 more columns]

## Sheet: Rep 2 & 3
Well	ExptType	Experiment	Sample	TargetType	Status	Conc(copies/µL)	Supermix	Copies/20µLWell	TotalConfMax	TotalConfMin	PoissonConfMax	PoissonConfMin	Positives	Negatives	Ch1+Ch2+	Ch1+Ch2-	Ch1-Ch2+	Ch1-Ch2-	Linkage	AcceptedDroplets	CNV	TotalCNVMax	TotalCNVMin	PoissonCNVMax	PoissonCNVMin	ReferenceCopies	UnknownCopies	Threshold	Ratio	TotalRatioMax	TotalRatioMin	PoissonRatioMax	PoissonRatioMin	FractionalAbundance	TotalFractionalAbundanceMax	TotalFractionalAbundanceMin	PoissonFractionalAbundanceMax	PoissonFractionalAbundanceMin	ReferenceAssayNumber	TargetAssayNumber	MeanAmplitudeofPositives	MeanAmplitudeofNegatives	MeanAmplitudeTotal	ExperimentComments	MergedWells	TotalConfMax68	TotalConfMin68	PoissonConfMax68	PoissonConfMin68
A05	Absolute Quantification	ABS	chibin wt	EFa	Manual	512	QX200 ddPCR EvaGreen Supermix	10240			528	497	4310	7897						12207								9239											1	1	17225	5826.2	9850.8					520	505
B05	Absolute Quantification	ABS	chibin wt	EFa	Manual	329	QX200 ddPCR EvaGreen Supermix	6580			340	318	3460	10729						14189								7091											1	1	16375	5607.8	8233.5					334	323
C05	Absolute Quantification	ABS	hst	EFa	Manual	129	QX200 ddPCR EvaGreen Supermix	2580			136	123	1417	12205						13622								7011											1	1	15967	5495.6	6584.9					132.7	125.8
D05	Absolute Quantification	ABS	hst	EFa	Manual	87	QX200 ddPCR EvaGreen Supermix	1740			93	81	816	10613						11429								7091											1	1	16367	5365.3	6150.8					90.2	84.1
E05	Absolute Quantification	ABS	chibin wt	S1PR1	Manual	43	QX200 ddPCR EvaGreen Supermix	860			47.4	38.7	371	9957						10328								11148											1	1	19115	8611.2	8988.5					45.3	40.8
F05	Absolute Quantification	ABS	chibin wt	S1PR1	Manual	65	QX200 ddPCR EvaGreen Supermix	1027			70	60	557	9797						10354								10989											1	1	19955	8367.3	8990.7					67.8	62.3
G05	Absolute Quantification	ABS	hst	S1PR1	Manual	53	QX200 ddPCR EvaGreen Supermix	1060			58	48	415	9046						9461								9716											1	1	19886	8248.1	8758.6					55.4	50.2
H05	Absolute Quantification	ABS	hst	S1PR1	Manual	40.9	QX200 ddPCR EvaGreen Supermix	818			45.6	36.3	293	8274						8567								10353											1	1	20045	8329.1	8729.8					43.3	38.6
[truncated: 12 more columns]

## Sheet: Caption
Original ddPCR data relative to the analysis presented in figure 6B.
